# Supplementary material for: A Rapid LC-MS/MS Method for Simultaneous Determination of Ten Flavonoid Metabolites of Naringin in Rat Urine and Its Application to an Excretion Study
Source: Foods. 2022 Jan 24;11(3):316. doi: 10.3390/foods11030316 (PMC8834102; doi:10.3390/foods11030316)
Supplement: Supplementary file 1 [file foods-11-00316-s001.zip]

Archive with 1 entries (1 files):
- foods-1531271-supplementary.pdf
